# Supplementary material for: Evaluation of the Effect of a Safe Medication Strategy on Potentially Inappropriate Medications, Polypharmacy and Anticholinergic Burden for People with Dementia: An Intervention Study
Source: Healthcare (Basel). 2023 Oct 19;11(20):2771. doi: 10.3390/healthcare11202771 (PMC10606387; doi:10.3390/healthcare11202771)
Supplement: Supplementary file 1 [file healthcare-11-02771-s001.zip]

Archive with 2 entries (2 files):
- healthcare-2610929-supplementary (Figures).pdf
- healthcare-2610929-supplementary (Table).pdf
